# Supplementary material for: A generic model of life satisfaction: The case study of parkrun
Source: PLOS Glob Public Health. 2025 Oct 2;5(10):e0005065. doi: 10.1371/journal.pgph.0005065 (PMC12490765; doi:10.1371/journal.pgph.0005065)
Supplement: S1 Data — (XLSX) [file pgph.0005065.s001.xlsx]

## Sheet: S1 ONS data life satisfaction
https://www.ons.gov.uk/peoplepopulationandcommunity/wellbeing/articles/personalandeconomicwellbeingintheuk/whatmattersmosttoourlifesatisfaction
category	value
Self-reported health
Reference: Fair	1
Very good	2.98		Very good	2.98
Good	1.79		Good	1.79
Bad	0.34		Reference: Fair	1
Very bad	0.17		Bad	0.34
Marital status			Very bad	0.17
Ref: Married or in a civil partnership	1
Divorced	0.65
Single	0.62
Widowed	0.47
Separated	0.38
Economic Activity
Reference: Employee	1
Retired	1.91
Family workers	1.03
Self-employed	1.03
Inactive	1
Student	0.94
Inactive (long term sick/disabled)	0.65
Unemployed	0.61
Age
Reference: 40-49	1		16-29	1.36
60-69	1.79		30-39	1.25
70+	1.74		Ref: 40-49	1
16-29	1.36		50-59	1.13
30-39	1.25		60-69	1.79
50-59	1.13		70+	1.74
Housing tenure
Reference: Owned outright	1
Bought with a loan/mortgage	0.83
Private rented	0.68
Social housing	0.67
Household spending
Higher household spending	1.33
Children
Ref: Living with no dependent children	1
Dependent Children	1.25
Sex			Reference: Male	1
Reference: Male	1		Female	1.16
Female	1.16
Household income
Higher household income	1.03
