# Supplementary material for: A generic model of life satisfaction: The case study of parkrun
Source: PLOS Glob Public Health. 2025 Oct 2;5(10):e0005065. doi: 10.1371/journal.pgph.0005065 (PMC12490765; doi:10.1371/journal.pgph.0005065)
Supplement: S2 Data — (XLSX) [file pgph.0005065.s002.xlsx]

## Sheet: WELLBY inflation
Title	Gross Domestic Product at market prices:Implied deflator:SA
CDID	MNF2
Source dataset ID	QNA
PreUnit
Unit
Release date	28-03-2025
Next release	15 May 2025
Important notes
1955	3.1679
1956	3.3878
1957	3.5235
1958	3.6521
1959	3.6786
1960	3.7169
1961	3.8577
1962	3.9966
1963	4.0547
1964	4.1996
1965	4.4492
1966	4.6867
1967	4.8248
1968	5.0273
1969	5.3605
1970	5.8765
1971	6.3631
1972	6.8436
1973	7.4514
1974	8.6561
1975	10.9184						https://www.ons.gov.uk/economy/grossdomesticproductgdp/timeseries/mnf2/qna
1976	12.6082
1977	14.3556
1978	16.0501
1979	18.3682
1980	22.0786
1981	24.7991
1982	26.784
1983	28.2704
1984	29.7492
1985	31.3556
1986	32.7553
1987	34.5575
1988	36.685
1989	39.6309
1990	43.0184
1991	45.9092
1992	47.417
1993	48.8401
1994	49.7426
1995	51.0415
1996	53.153
1997	53.0774
1998	53.7581
1999	54.5006
2000	55.1133
2001	55.9459
2002	57.129						https://assets.publishing.service.gov.uk/media/60fa9169d3bf7f0448719daf/Wellbeing_guidance_for_appraisal_-_supplementary_Green_Book_guidance.pdf
2003	58.4926
2004	60.0065
2005	61.7714
2006	63.4984
2007	64.9245
2008	67.1673
2009	68.4272
2010	69.513
2011	71.0404
2012	72.1356
2013	73.6561
2014	74.6273
2015	75.1203
2016	76.5934
2017	78.0156
2018	79.5149		WTP (WELLBYbase)	GDP Deflator (t)	GDP Deflator (base)	GDP ratio	GDP per capita (t)	GDP per capita (base)	GDP per capita ratio ^1.3	WTP (WELLBY t)
2019	81.2098		13000	81.2098	81.2098	1	9283.5	9283.5	1	13000
2020	85.4292		13000	85.4292	81.2098	1.05196	8308.5	9283.5	0.865674	11838.5
2021	85.3082		13000	85.3082	81.2098	1.05047	8980	9283.5	0.95771	13078.6
2022	89.9435		13000	89.9435	81.2098	1.10754	9325.5	9283.5	1.00589	14482.8
2023	96.1459		13000	96.1459	81.2098	1.18392	9247.5	9283.5	0.994962	15313.4
2024	100		13000	100	81.2098	1.23138	9250.75	9283.5	0.995416	15934.5
1955 Q1	3.1115
1955 Q2	3.1253
1955 Q3	3.1785
1955 Q4	3.2564
1956 Q1	3.3069
1956 Q2	3.3552
1956 Q3	3.4115
1956 Q4	3.4775
1957 Q1	3.4213
1957 Q2	3.4738
1957 Q3	3.5704
1957 Q4	3.6285
1958 Q1	3.6222
1958 Q2	3.6667
1958 Q3	3.6504
1958 Q4	3.6693
1959 Q1	3.6555
1959 Q2	3.7161
1959 Q3	3.653
1959 Q4	3.6898
1960 Q1	3.6591
1960 Q2	3.7194
1960 Q3	3.7179
1960 Q4	3.7713
1961 Q1	3.8036
1961 Q2	3.7881
1961 Q3	3.9388
1961 Q4	3.9004
1962 Q1	3.9359
1962 Q2	3.9949
1962 Q3	4.0116
1962 Q4	4.0438
1963 Q1	3.9982
1963 Q2	4.0328
1963 Q3	4.0769
1963 Q4	4.111
1964 Q1	4.0975
1964 Q2	4.1661
1964 Q3	4.2423
1964 Q4	4.2925
1965 Q1	4.3844
1965 Q2	4.4027
1965 Q3	4.4759
1965 Q4	4.5339
1966 Q1	4.5945
1966 Q2	4.6469
1966 Q3	4.7185
1966 Q4	4.7871
1967 Q1	4.7695
1967 Q2	4.8225
1967 Q3	4.835
1967 Q4	4.8723
1968 Q1	4.9103
1968 Q2	4.99
1968 Q3	5.0502
1968 Q4	5.1589
1969 Q1	5.2581
1969 Q2	5.2969
1969 Q3	5.3861
1969 Q4	5.5008
1970 Q1	5.6864
1970 Q2	5.7988
1970 Q3	5.9313
1970 Q4	6.0895
1971 Q1	6.2095
1971 Q2	6.3082
1971 Q3	6.4001
1971 Q4	6.5347
1972 Q1	6.6034
1972 Q2	6.7391
1972 Q3	6.8647
1972 Q4	7.1673
1973 Q1	7.273
1973 Q2	7.1971
1973 Q3	7.5145
1973 Q4	7.8211
1974 Q1	7.9759
1974 Q2	8.4278
1974 Q3	8.8382
1974 Q4	9.3826
1975 Q1	10.0621
1975 Q2	10.7299
1975 Q3	11.1946
1975 Q4	11.6869
1976 Q1	12.0755
1976 Q2	12.4173
1976 Q3	12.7175
1976 Q4	13.2225
1977 Q1	13.704
1977 Q2	14.2374
1977 Q3	14.5384
1977 Q4	14.9425
1978 Q1	15.4975
1978 Q2	15.9347
1978 Q3	16.1662
1978 Q4	16.6019
1979 Q1	17.1802
1979 Q2	17.6071
1979 Q3	18.9398
1979 Q4	19.7459
1980 Q1	20.7078
1980 Q2	21.6682
1980 Q3	22.4826
1980 Q4	23.4559
1981 Q1	24.0915
1981 Q2	24.5146
1981 Q3	24.9211
1981 Q4	25.6691
1982 Q1	26.2546
1982 Q2	26.4931
1982 Q3	26.9146
1982 Q4	27.4736
1983 Q1	27.9511
1983 Q2	27.9403
1983 Q3	28.3734
1983 Q4	28.8168
1984 Q1	28.8823
1984 Q2	29.7384
1984 Q3	29.9735
1984 Q4	30.4027
1985 Q1	30.5593
1985 Q2	31.0616
1985 Q3	31.658
1985 Q4	32.1436
1986 Q1	32.379
1986 Q2	32.4856
1986 Q3	32.8433
1986 Q4	33.3132
1987 Q1	33.755
1987 Q2	34.2756
1987 Q3	34.9301
1987 Q4	35.2692
1988 Q1	35.6337
1988 Q2	36.3402
1988 Q3	36.9872
1988 Q4	37.7789
1989 Q1	38.5442
1989 Q2	38.9857
1989 Q3	39.9786
1989 Q4	41.0151
1990 Q1	41.75
1990 Q2	42.4026
1990 Q3	43.7345
1990 Q4	44.1865
1991 Q1	44.9865
1991 Q2	45.7224
1991 Q3	46.1919
1991 Q4	46.736
1992 Q1	47.2333
1992 Q2	47.4242
1992 Q3	47.3733
1992 Q4	47.6371
1993 Q1	48.5764
1993 Q2	48.4173
1993 Q3	48.9258
1993 Q4	49.4408
1994 Q1	49.6733
1994 Q2	49.4427
1994 Q3	49.5825
1994 Q4	50.272
1995 Q1	50.4114
1995 Q2	50.8097
1995 Q3	51.1718
1995 Q4	51.773
1996 Q1	52.2807
1996 Q2	53.2396
1996 Q3	53.6218
1996 Q4	53.4701
1997 Q1	52.6942
1997 Q2	52.8331
1997 Q3	54.0245
1997 Q4	52.7578
1998 Q1	53.3903
1998 Q2	53.524
1998 Q3	53.8799
1998 Q4	54.2381
1999 Q1	54.3043
1999 Q2	54.5718
1999 Q3	54.3618
1999 Q4	54.7645
2000 Q1	55.0987
2000 Q2	55.0181
2000 Q3	55.1193
2000 Q4	55.2169
2001 Q1	55.5969
2001 Q2	56.1136
2001 Q3	56.1025
2001 Q4	55.9706
2002 Q1	56.6149
2002 Q2	56.9274
2002 Q3	57.2332
2002 Q4	57.7404
2003 Q1	57.9398
2003 Q2	58.4555
2003 Q3	58.7594
2003 Q4	58.8156
2004 Q1	59.0097
2004 Q2	59.9387
2004 Q3	60.0561
2004 Q4	61.0214
2005 Q1	61.061
2005 Q2	61.8388
2005 Q3	61.9452
2005 Q4	62.2406
2006 Q1	62.6636
2006 Q2	63.4518
2006 Q3	63.9361
2006 Q4	63.942
2007 Q1	64.0483
2007 Q2	65.1428
2007 Q3	65.2011
2007 Q4	65.3058
2008 Q1	65.9202
2008 Q2	66.7532
2008 Q3	67.6783
2008 Q4	68.3174
2009 Q1	68.2806
2009 Q2	68.4438
2009 Q3	68.7529
2009 Q4	68.2313
2010 Q1	69.2499
2010 Q2	69.3861
2010 Q3	69.5224
2010 Q4	69.8935
2011 Q1	71.0755
2011 Q2	70.5948
2011 Q3	71.0185
2011 Q4	71.4729
2012 Q1	71.7396
2012 Q2	71.893
2012 Q3	72.2254
2012 Q4	72.6842
2013 Q1	73.2808
2013 Q2	73.4252
2013 Q3	73.9275
2013 Q4	73.9909
2014 Q1	74.2862
2014 Q2	74.2242
2014 Q3	75.0978
2014 Q4	74.9009
2015 Q1	75.0189
2015 Q2	74.8576
2015 Q3	75.0975
2015 Q4	75.5073
2016 Q1	75.9279
2016 Q2	76.1228
2016 Q3	76.8902
2016 Q4	77.4328
2017 Q1	77.7512
2017 Q2	77.8411
2017 Q3	77.8897
2017 Q4	78.5806
2018 Q1	78.7342
2018 Q2	79.2832
2018 Q3	79.7026
2018 Q4	80.3395
2019 Q1	80.3131
2019 Q2	81.0907
2019 Q3	81.5181
2019 Q4	81.9173
2020 Q1	82.6861
2020 Q2	88.9018
2020 Q3	85.3382
2020 Q4	84.7905
2021 Q1	85.7387
2021 Q2	84.4762
2021 Q3	85.0306
2021 Q4	85.9873
2022 Q1	87.2608
2022 Q2	89.1239
2022 Q3	90.6004
2022 Q4	92.7889
2023 Q1	94.4204
2023 Q2	96.0524
2023 Q3	96.9632
2023 Q4	97.1474
2024 Q1	98.3254
2024 Q2	99.0337
2024 Q3	100.8
2024 Q4	101.841
