# Supplementary material for: A generic model of life satisfaction: The case study of parkrun
Source: PLOS Glob Public Health. 2025 Oct 2;5(10):e0005065. doi: 10.1371/journal.pgph.0005065 (PMC12490765; doi:10.1371/journal.pgph.0005065)
Supplement: S3 Data — (XLSX) [file pgph.0005065.s003.xlsx]

## Sheet: Costs
		https://publications.parliament.uk/pa/cm201617/cmselect/cmcomloc/45/4505.htm#footnote-247
Number of parks in UK	27000	https://committees.parliament.uk/writtenevidence/74765/pdf
Cost of running parks in UK (2014/15)	1238000000
Inflation Q4 2014 to Q4 2024	1.41708
Cost of running parks in UK (2023/24)	1.75435e+09
Cost per park (2023/24)	64975.9
Cost per park per day (2023/24)	177.894
Total 5km events (2024)	41300
Total cost (2023/24)	7.34703e+06
parkrun cost	9.627
Proportion of registrations in UK	0.534116
Proportionate cost	5.14194
Total cost	12.489
